# Supplementary material for: Evaluation of Risk Factors Associated with Expectant Management in CIN 1/2: A Multicenter Real-World Cohort Study
Source: Cancers (Basel). 2025 Nov 22;17(23):3738. doi: 10.3390/cancers17233738 (PMC12691198; doi:10.3390/cancers17233738)
Supplement: Supplementary file 1 [file cancers-17-03738-s001.zip]

Archive with 1 entries (1 files):
- cancers-3946440-supplementary.pdf
